# Supplementary material for: Factors contributing to differences in physical activity levels in (pre)frail older adults living in rural areas of China
Source: PLoS One. 2025 Nov 4;20(11):e0335607. doi: 10.1371/journal.pone.0335607 (PMC12585090; doi:10.1371/journal.pone.0335607)
Supplement: S2 File — (CSV) [file pone.0335607.s002.csv]

pa_bin	sex	occupation	education	income	married	living	smoking	drinking	fiber	protein	comorbidity	ambulation	resistance	generalhealth	CI	MMSE	PHQ9	GAD7	SSRS	age	WHR	BMI	GP	TUG	SPPB	WS	Number
1	1	0	1	1	1	0	1	0	1	0	1	0	0	1	1	15	8	6	29	70	0.827586207	17.2	19.6	19	3	0.34	272
1	1	1	1	1	1	0	1	0	0	0	0	1	1	1	1	13	13	13	30	67	0.941176471	16.9	13.9	9	7	0.58	189
1	1	1	1	1	1	0	0	0	1	0	0	0	0	1	1	17	14	11	41	74	0.871794872	18	3.8	20	6	0.49	231
1	0	1	1	1	1	0	1	0	1	0	0	0	0	1	1	20	10	11	45	76	0.975308642	16.9	15.4	13	6	0.72	146
1	0	1	1	1	1	0	0	1	0	1	0	1	1	1	0	19	9	2	32	75	0.777777778	17.3	33.6	8	7	0.79	90
1	0	0	1	1	1	0	1	0	1	1	0	1	0	1	0	22	7	0	28	67	0.9	17.6	24.5	8	11	0.8	70
1	1	0	1	1	1	0	0	0	1	0	0	0	0	1	0	22	11	14	29	71	1.044444444	17.9	11.5	41	1	0.18	283
1	1	0	1	1	1	0	0	0	1	1	0	1	0	1	1	13	8	2	29	68	0.85	22.8	15	10	6	0.6	198
1	0	0	0	0	1	0	1	1	1	0	0	0	1	1	1	23	12	9	36	75	0.882352941	21.4	22.7	23	4	0.45	247
1	0	1	0	1	1	0	1	0	1	0	0	0	0	0	0	30	3	1	13	74	0.850574713	19	17.9	11	9	0.92	57
1	0	1	1	1	1	0	1	1	1	1	0	1	1	1	0	18	5	5	34	72	0.910891089	21.3	34.2	9	10	0.65	74
1	1	0	1	1	1	0	0	0	0	1	1	1	0	1	0	21	8	6	28	74	9.613861386	22.6	14.5	17	2	0.36	273
1	1	1	1	1	1	0	0	0	1	0	0	0	0	0	0	18	8	8	44	75	0.912087912	22.9	9	45	2	0.19	281
1	0	1	1	1	1	0	0	1	1	1	0	1	0	1	0	23	14	14	45	71	0.934782609	21.7	24.5	12	7	0.52	216
1	1	1	1	1	0	1	0	0	0	0	0	0	0	1	0	22	15	14	25	82	0.947368421	22.1	7.5	35	1	0.19	282
1	0	1	1	1	1	0	1	0	1	0	0	0	0	1	1	8	4	12	36	80	0.990196078	24.5	8.9	9	8	0.72	116
1	0	1	1	1	1	0	1	1	0	0	0	0	0	1	1	16	9	13	26	75	0.960784314	24.7	28.9	22	4	0.36	267
1	0	0	0	1	1	0	0	0	0	0	0	1	0	1	1	22	14	12	40	74	0.897959184	23.5	21.8	15	7	0.8	120
1	0	0	0	0	1	0	0	0	1	1	0	0	0	1	0	25	8	7	22	67	0.909090909	25.2	15.9	15	5	0.4	252
1	0	1	0	1	1	0	0	0	1	1	0	1	1	1	0	26	2	0	36	67	0.93814433	24.8	18.3	7	8	1.01	65
1	1	0	1	1	0	0	0	0	1	0	0	1	0	0	0	27	0	0	24	71	1.011494253	23.8	19.8	13	10	0.84	43
1	0	0	1	1	1	0	1	1	1	1	0	0	1	1	0	23	7	6	32	70	0.931372549	24.2	75.8	14	6	0.42	242
1	1	1	1	1	0	0	0	0	1	1	0	0	1	1	0	27	3	14	31	76	0.957446809	24.2	9.4	13	5	0.6	199
1	1	1	1	1	1	0	0	0	1	0	0	0	0	1	1	11	8	12	41	65	1.03125	25.6	15.7	11	8	0.58	166
1	1	0	1	0	0	1	0	0	1	0	0	1	0	1	0	18	4	2	21	73	0.954545455	28.5	22.8	10	8	0.66	150
1	0	1	1	1	1	0	1	1	1	1	0	0	0	1	0	20	4	0	36	68	0.97979798	26	36.7	11	8	0.6	163
1	1	0	0	1	1	0	0	0	1	0	0	0	0	1	0	20	5	0	32	71	0.883928571	27.7	12.7	18	8	0.33	274
1	1	1	1	1	1	0	0	0	1	0	1	1	1	1	0	21	7	8	42	61	0.901960784	27.9	20.1	12	10	0.8	81
1	1	1	1	1	1	0	0	0	1	1	1	0	0	1	0	20	19	16	30	60	0.927927928	28.9	18.3	13	8	0.85	62
1	1	1	0	1	1	0	0	0	1	0	0	0	0	1	1	22	11	13	31	69	0.853658537	30.8	10.8	52	1	0.17	284
1	1	1	0	1	1	0	1	0	1	0	1	0	0	1	1	20	22	16	24	61	0.887850467	31.4	4.5	17	4	0.47	237
1	1	1	1	1	0	1	1	0	1	1	0	0	0	0	1	10	21	13	22	70	0.755813953	13.9	14.5	26	4	0.24	280
1	1	1	1	1	1	0	1	0	1	0	0	0	0	0	1	20	9	14	44	70	0.848837209	16.7	81	11	6	0.57	205
1	0	0	0	1	1	0	1	0	0	1	1	1	1	0	0	27	0	0	30	75	0.825	16.2	20.3	12	7	0.48	235
1	1	1	1	1	0	0	1	0	1	0	1	0	0	0	1	17	11	3	20	76	0.891891892	22.3	9	22	6	0.47	236
1	1	1	1	1	0	1	1	0	1	1	0	1	1	1	1	13	11	15	16	66	0.837209302	19.5	9.6	14	8	0.74	135
1	0	1	0	1	1	0	0	0	1	1	0	1	1	1	1	23	2	0	31	67	0.947368421	20.5	35.4	10	5	0.44	123
1	1	1	1	1	0	1	0	0	1	0	0	1	1	0	1	9	2	0	33	87	0.913978495	21.2	15.5	19	4	0.48	238
1	0	1	1	1	0	1	1	0	1	0	0	1	1	0	1	16	9	2	26	67	0.896907216	22.6	22	18	6	0.34	266
1	0	1	1	1	1	0	1	0	1	1	0	1	1	0	1	11	4	9	25	78	0.824175824	19.6	16.6	10	2	0.62	209
1	1	1	1	1	1	0	0	0	0	0	0	1	1	0	1	12	3	7	37	68	0.819148936	20.3	6.7	13	8	0.86	61
1	1	1	1	1	1	0	1	0	0	0	0	0	0	1	1	16	12	7	29	70	0.886363636	18.6	15.2	16	3	0.4	257
1	1	1	0	1	1	0	1	0	1	0	0	1	1	1	1	17	18	6	27	68	0.853932584	19.6	24.8	10	11	1.01	34
1	1	1	1	1	0	1	0	0	1	0	0	1	1	0	1	18	16	8	31	76	0.853932584	18.5	14.7	17	4	0.36	262
1	1	1	1	1	0	0	0	0	1	1	0	1	0	1	1	10	23	13	26	79	0.869565217	21.2	10.1	12	9	0.88	59
1	1	1	1	0	1	0	0	0	1	0	0	1	1	1	1	19	8	14	26	71	0.931034483	19.6	15.4	11	5	0.59	202
1	0	1	1	1	1	0	1	1	0	0	1	0	0	1	1	20	19	15	24	60	0.887755102	22.3	22.6	18	7	0.49	217
1	0	1	1	1	1	0	0	0	1	1	0	1	1	0	1	19	2	0	45	65	0.873563218	22.1	33.9	13	7	0.66	143
1	1	0	1	1	1	0	1	0	1	1	0	1	0	1	0	21	3	3	22	75	0.852272727	20.7	11.8	19	7	0.37	261
1	0	1	1	1	0	1	1	1	1	1	0	0	1	1	0	23	6	0	20	75	0.892473118	20.9	25.2	10	7	0.63	181
1	1	1	1	1	1	0	1	0	1	0	0	1	1	1	0	27	0	0	40	64	1.010989011	22.9	17.3	9	9	0.73	106
1	1	1	1	1	1	0	1	0	0	1	0	0	1	0	0	26	6	0	26	73	0.816091954	19.2	21.4	12	9	0.82	91
1	1	1	1	1	1	0	0	0	1	1	0	1	1	0	0	22	6	9	41	69	0.914893617	22.5	12	9	9	0.66	107
1	1	0	0	1	0	1	1	0	1	0	0	0	0	1	0	18	11	11	24	64	0.946808511	21.8	19.5	9	8	0.72	132
1	0	1	0	1	0	1	1	1	1	0	1	1	1	0	0	25	10	12	36	72	0.925531915	20.1	23.8	15	7	0.42	240
1	1	1	1	1	1	0	1	0	1	0	0	0	1	1	0	23	8	14	30	73	0.988764045	19.5	14.2	11	10	0.9	48
1	0	1	1	1	1	0	1	1	1	1	1	0	1	1	0	19	17	18	44	71	1.033333333	22.9	30.7	20	3	0.56	208
1	0	1	1	1	0	0	0	0	1	0	0	1	0	0	1	11	9	2	21	79	0.885416667	23.7	20.9	18	5	0.65	156
1	0	1	1	1	0	0	1	1	1	0	1	0	0	0	1	13	21	19	28	76	0.908163265	23.4	10.9	14	5	0.46	246
1	0	0	1	1	1	0	0	0	1	1	0	1	1	1	0	22	9	3	27	69	1	23.7	28.7	9	11	0.73	79
1	0	1	1	1	1	0	1	1	1	1	1	1	1	1	0	22	17	5	31	78	0.95	23.7	17.2	22	3	0.44	258
1	1	0	1	1	1	0	0	0	1	0	0	1	0	0	0	21	6	10	30	75	0.895238095	24.8	17	9	8	0.72	128
1	1	1	0	0	1	0	0	0	1	1	0	1	1	1	1	23	7	2	30	65	0.871287129	26.8	33.1	9	9	0.66	126
1	1	1	1	1	1	0	0	0	1	0	0	1	1	1	1	17	6	2	41	75	1	28.9	20.4	22	6	0.27	279
1	1	1	1	1	0	0	0	0	1	0	0	1	1	1	1	17	5	0	32	70	0.952830189	28.9	19.4	9	8	0.72	114
1	1	1	1	1	1	0	0	0	1	0	0	0	1	0	1	16	7	0	30	69	0.96	27.9	15.2	17	5	0.38	250
1	0	1	1	1	1	0	1	1	0	0	0	1	1	1	1	17	8	6	32	74	0.948453608	27	18.4	25	2	0.41	259
1	1	1	1	1	0	1	0	0	1	0	0	1	1	1	1	19	5	10	28	69	0.951456311	28.7	20.3	13	11	1.18	30
1	0	1	1	1	1	0	0	1	1	0	0	0	1	1	1	10	4	14	30	76	1.03030303	26.6	28.5	19	6	0.34	263
1	1	1	1	1	1	0	0	0	1	1	1	0	0	0	1	14	15	12	46	74	0.884210526	25	20.6	12	12	0.87	7
1	1	1	1	1	0	0	0	0	1	0	0	0	0	1	1	20	7	16	48	70	0.911764706	25.6	11.2	15	7	0.61	183
1	0	0	0	0	1	0	1	1	0	1	0	1	1	1	0	26	3	0	42	66	1	25.8	36.8	12	7	0.52	182
1	0	1	0	1	1	0	1	0	1	1	0	1	1	0	0	24	2	2	40	61	0.981481481	27.5	40.3	11	6	0.58	175
1	1	1	1	1	1	0	1	1	1	1	0	1	1	1	0	22	8	4	39	63	0.886597938	26.2	15	8	8	0.73	125
1	1	1	1	1	0	1	0	0	1	0	0	0	1	1	0	22	5	4	43	71	1.020408163	27.2	11	9	7	0.69	142
1	0	1	1	0	1	0	1	0	1	1	0	1	1	0	0	19	6	0	35	76	0.930693069	25.7	27.6	19	6	0.63	194
1	1	1	1	1	1	0	1	0	1	0	0	1	1	0	0	25	5	2	44	67	1.020408163	26.4	18.6	7	11	0.86	23
1	1	1	0	1	1	0	0	0	1	1	0	1	1	0	0	28	3	6	40	60	0.894230769	29	22.6	11	7	0.57	193
1	0	1	1	1	1	0	0	1	1	1	1	1	1	1	0	23	8	12	32	69	0.941747573	27.8	22.5	15	3	0.43	256
1	1	1	0	1	1	0	0	0	0	1	0	1	1	0	0	26	5	11	36	60	0.961538462	27.6	33.6	9	12	0.84	11
1	1	1	1	1	1	0	0	0	1	0	0	1	1	0	0	19	11	12	36	61	0.868686869	25.2	15.7	10	10	0.81	84
1	0	1	1	1	1	0	0	0	0	0	0	1	1	1	0	22	3	14	39	61	1.018867925	28.6	43.8	9	9	0.84	60
1	0	1	1	0	1	1	0	1	1	1	0	1	1	0	0	27	3	0	33	66	0.972727273	31.1	29.6	9	7	0.66	140
1	1	0	1	1	1	0	0	0	1	0	1	1	1	0	0	24	1	6	23	74	1.009259259	30.2	12.2	18	7	0.59	186
2	0	1	1	1	0	1	1	0	1	1	0	1	0	0	1	19	12	7	38	65	0.820224719	18.2	16.4	12	6	0.5	220
2	1	1	1	1	1	0	0	0	1	1	0	1	0	1	0	23	6	6	38	70	0.852272727	17.6	15	10	12	0.96	6
2	1	1	1	1	0	1	1	0	1	0	0	0	0	1	0	23	7	6	40	69	0.885416667	16.4	23.9	9	8	0.71	117
2	1	1	1	1	0	0	1	0	1	0	0	1	1	0	0	22	13	5	45	79	0.870588235	16.9	16.4	12	7	0.48	226
2	0	0	1	1	1	0	0	0	1	1	0	1	0	1	1	16	5	6	22	78	0.093406593	21	19.2	13	8	0.49	168
2	0	0	1	1	0	0	1	0	1	1	0	1	1	1	1	15	1	3	27	82	0.863636364	21.7	17.4	13	9	0.52	159
2	1	1	1	1	0	1	0	0	1	1	0	1	1	0	1	15	1	3	35	71	0.857142857	19	16.7	14	12	0.89	9
2	0	1	1	1	1	0	0	0	1	1	0	1	1	0	1	13	4	3	41	77	0.895348837	18.9	35.5	9	9	0.68	110
2	0	1	1	1	1	0	1	1	1	0	0	1	1	0	1	17	7	0	40	70	0.93	21.3	44.9	8	11	0.79	68
2	0	0	1	1	1	0	1	0	0	1	0	0	1	0	1	12	9	1	32	78	0.095499451	21.3	29.6	13	7	0.48	229
2	0	1	1	1	1	0	0	1	1	0	0	0	0	0	1	15	8	6	42	67	1	19.2	15.3	11	7	0.59	203
2	1	1	1	1	1	0	0	0	1	0	0	0	0	0	1	13	6	9	42	67	0.858695652	22.1	14.9	13	7	0.65	141
2	0	1	1	1	0	1	0	0	1	1	0	1	1	0	1	20	6	8	26	73	0.966666667	21.4	16.4	12	8	0.63	167
2	0	1	0	1	1	0	0	0	0	1	0	1	1	0	1	13	6	6	42	64	0.989130435	22	31.4	14	11	0.86	26
2	1	1	1	1	1	0	0	0	1	0	0	1	1	1	1	14	10	5	36	66	0.872340426	20.2	7.9	12	10	0.95	46
2	1	1	1	1	1	0	0	0	1	1	0	0	1	0	1	17	11	6	42	74	0.952941176	20.3	18.9	12	9	0.5	210
2	0	1	1	1	1	0	1	1	1	1	0	1	1	1	1	16	2	10	35	70	0.955555556	20.1	25.1	12	7	0.5	215
2	0	1	1	1	1	0	1	1	1	0	0	1	1	1	1	19	2	11	24	69	0.894117647	21.5	23.5	12	10	0.91	47
2	1	1	1	1	1	0	0	0	1	0	0	1	1	1	1	19	8	12	31	67	0.887640449	19.6	9.2	8	8	0.73	131
2	1	1	1	1	1	0	0	0	1	0	0	1	1	1	1	17	5	11	39	62	1.020408163	24.1	17.7	15	7	0.46	227
2	1	1	1	1	1	0	0	0	0	0	0	0	0	1	1	17	6	12	39	74	0.85	22.4	11.3	18	2	0.38	260
2	1	1	1	1	1	0	0	0	1	1	0	1	1	0	1	12	10	11	31	72	0.855555556	22.1	7.9	16	9	0.68	103
2	1	0	1	1	1	0	0	0	1	1	0	1	1	0	1	17	6	14	40	71	0.872340426	22.2	8.5	8	8	0.97	55
2	0	1	1	1	1	0	1	0	1	1	0	1	1	0	1	15	7	7	47	69	0.989130435	19	27.8	14	9	0.68	108
2	0	1	0	1	1	0	1	0	1	1	1	1	0	0	0	26	7	0	21	63	0.826086957	22.1	17.2	18	8	0.58	170
2	0	0	1	1	1	0	1	0	0	1	0	1	1	0	0	23	20	18	20	65	0.873684211	22	32.6	10	11	0.86	28
2	1	1	1	1	1	0	0	0	1	1	0	1	1	1	0	22	3	4	37	71	0.925531915	22.1	10.9	13	10	0.86	42
2	0	1	1	1	1	0	1	1	0	0	0	1	1	0	0	27	2	4	37	70	0.810526316	20.5	25.8	14	9	0.81	105
2	1	1	1	1	0	1	0	0	1	0	0	1	0	0	0	24	4	1	36	69	0.977777778	20.6	15.3	10	8	0.64	164
2	1	0	1	1	1	0	0	0	1	0	0	0	0	0	0	22	3	1	27	76	0.966666667	22.6	12.6	23	7	0.49	230
2	0	1	0	1	1	0	1	0	1	1	0	1	1	0	0	26	4	0	40	71	0.88172043	22.9	35.8	6	12	1	15
2	0	0	1	1	1	0	1	1	1	1	0	1	1	0	0	22	2	0	33	76	0.965116279	21.9	28.2	11	7	0.59	188
2	0	1	1	1	0	1	0	1	1	1	0	1	1	0	0	26	1	0	23	72	0.849462366	20.7	30.5	10	12	0.84	14
2	0	1	1	1	1	0	1	0	1	1	0	1	1	0	0	22	2	0	39	67	0.87755102	21.3	31.8	11	9	0.6	161
2	1	1	1	0	1	0	1	0	1	0	0	1	1	0	0	20	3	0	35	68	0.866666667	21.2	20.8	8	11	0.79	73
2	1	0	0	1	1	0	1	0	1	1	0	1	1	1	0	20	5	3	30	65	0.917647059	22	6.4	15	7	0.7	145
2	1	1	1	1	1	0	0	0	1	0	0	1	1	0	0	24	7	2	43	71	0.821782178	22.2	13.9	19	5	0.38	249
2	0	1	1	1	1	0	1	1	0	0	0	1	1	1	0	19	12	1	40	68	0.956043956	21.1	26.5	13	8	0.76	127
2	0	1	1	1	1	0	1	0	1	1	0	0	1	1	0	27	11	4	28	73	0.967391304	22.9	23.7	13	9	0.86	53
2	0	1	0	1	1	0	1	1	1	1	0	1	1	0	0	28	10	2	38	66	0.945054945	20.8	21.9	11	10	0.94	41
2	0	1	0	1	1	0	0	1	1	1	0	1	1	0	0	28	2	5	40	71	0.875	20.1	32	14	8	0.46	213
2	1	1	0	1	1	0	0	0	1	0	0	0	0	0	0	26	4	6	41	69	0.78021978	19.9	11.5	9	9	0.69	102
2	0	1	1	1	1	0	1	1	1	1	0	1	1	0	0	28	1	6	40	76	0.795698925	20.8	22.7	8	9	0.81	87
2	0	1	1	1	1	0	0	0	1	1	0	1	1	0	0	25	3	7	24	77	0.876404494	20.5	20.7	12	9	0.54	158
2	0	1	0	1	0	0	1	1	1	1	0	1	1	0	0	25	5	9	44	69	0.947916667	22.2	40.2	8	9	0.79	95
2	0	1	1	1	1	0	0	1	1	1	0	1	1	0	0	22	8	9	44	76	1	20.2	21.4	9	7	0.67	119
2	0	1	0	1	1	0	1	1	1	1	0	1	1	0	0	22	11	7	28	65	1	20.3	37.8	14	7	0.46	224
2	1	1	1	1	1	0	0	0	0	0	0	1	1	0	0	27	12	6	27	60	0.846153846	22.8	15.1	11	11	0.98	18
2	1	1	0	1	1	0	0	0	1	1	0	1	1	1	0	28	5	12	43	62	0.907216495	23.1	17.7	16	6	0.34	248
2	1	1	1	1	1	1	0	0	0	0	0	1	1	0	0	23	7	10	43	69	0.858695652	20	14	17	7	0.58	185
2	1	1	1	1	1	0	0	0	1	1	0	1	0	0	0	25	5	12	44	73	0.903225806	21.5	12.2	18	4	0.34	268
2	0	1	0	0	1	0	0	0	1	1	0	1	1	0	0	26	5	12	43	68	0.911764706	21.5	40.8	6	12	1.04	8
2	0	1	0	1	1	0	0	1	1	0	0	1	1	0	0	26	6	10	33	70	0.955555556	19.9	29.8	13	9	0.46	211
2	0	1	1	1	1	0	0	0	1	0	0	1	1	1	0	24	11	11	43	71	0.894736842	22.8	19.3	20	5	0.3	276
2	1	1	0	1	0	1	0	0	1	1	0	1	1	1	0	26	18	13	26	60	0.8125	20	21.3	9	12	0.86	16
2	1	1	1	1	0	0	1	0	1	0	1	0	0	1	0	20	8	14	44	80	0.840425532	19.9	11.9	15	6	0.42	243
2	0	1	0	1	0	1	1	0	1	0	0	1	1	0	0	27	5	14	31	70	0.989247312	22.9	31.3	12	7	0.52	179
2	1	1	0	1	1	0	0	0	1	1	0	1	1	1	0	27	10	14	43	74	0.849462366	22.3	18.6	11	6	0.6	176
2	1	1	1	1	1	0	0	0	1	0	0	1	1	1	0	30	14	14	39	74	0.895833333	21.1	10.9	13	7	0.77	137
2	1	1	1	1	0	1	0	0	0	0	0	0	1	1	0	22	13	17	36	78	0.854166667	21.8	10.1	8	11	0.65	67
2	1	1	1	1	1	0	0	0	1	0	1	0	0	0	0	21	13	14	42	67	0.903225806	20.8	18.1	11	7	0.67	153
2	1	1	1	1	1	0	1	0	0	1	0	1	1	1	0	18	16	17	43	66	0.870588235	22.8	22.7	13	10	0.95	50
2	0	1	1	1	1	0	1	1	1	1	0	1	1	0	0	22	5	6	45	70	0.904255319	22.8	28.6	13	9	0.77	93
2	0	1	1	1	1	0	1	0	1	1	0	1	1	0	0	20	6	6	47	71	0.870967742	20.1	19.9	9	6	0.71	122
2	1	1	1	1	1	0	0	0	1	0	0	1	1	0	0	22	5	13	49	67	0.909090909	19.8	16	14	7	0.47	222
2	1	1	1	1	1	0	1	0	1	0	0	1	1	0	0	26	12	10	47	76	0.988888889	22.7	8.9	17	6	0.36	265
2	1	1	1	1	1	0	0	0	1	0	0	1	1	1	0	23	6	14	47	61	0.925531915	22.4	14.9	8	9	0.81	76
2	1	1	1	1	1	0	0	0	1	1	0	1	1	0	1	15	2	2	21	68	0.945652174	24.1	17.8	14	7	0.66	136
2	1	1	0	1	1	0	0	0	1	1	0	1	1	1	1	20	3	2	31	65	0.869565217	23.5	14.5	7	10	0.9	56
2	0	1	1	1	1	0	1	1	0	0	0	0	0	1	1	19	4	2	41	67	0.836538462	24	39	12	10	1.06	39
2	1	1	1	1	1	1	0	0	1	1	0	1	1	0	1	15	4	0	27	85	0.969072165	24.1	34.9	12	12	0.89	3
2	0	1	1	1	1	0	1	0	1	1	0	1	1	0	1	17	1	0	34	63	0.87628866	23.9	34.9	10	10	1.15	49
2	1	1	1	1	0	0	0	0	1	1	0	1	1	0	1	18	4	1	32	69	0.925531915	24.5	13.3	13	10	0.78	85
2	0	1	0	1	0	0	1	1	1	0	0	1	1	0	1	16	1	1	26	85	0.9375	23.6	14.4	22	6	0.42	241
2	0	1	1	1	1	0	1	1	1	0	0	0	1	0	1	8	8	0	33	78	0.98	23.5	24.9	9	8	0.67	130
2	1	1	1	1	0	0	0	0	1	1	0	1	1	0	1	9	5	1	29	78	1	23	20.7	16	6	0.57	196
2	1	0	1	1	0	0	0	0	1	1	0	1	1	1	1	13	9	7	33	69	1	24.6	22.1	13	7	0.48	228
2	0	1	1	1	0	0	1	0	1	0	0	1	0	0	1	26	5	6	40	71	0.863157895	23.8	27.1	12	6	0.53	232
2	0	1	1	1	0	0	0	0	1	1	0	1	1	1	1	15	9	10	33	81	0.886597938	23.9	22.6	18	3	0.33	277
2	1	1	1	1	1	0	1	0	0	0	0	1	1	1	1	17	14	10	35	66	1	23.1	17.7	18	6	0.49	219
2	0	1	1	0	1	0	0	0	1	1	0	1	1	1	1	20	9	14	38	66	0.887755102	24.2	34.2	8	9	0.82	111
2	1	1	1	1	0	1	0	0	1	0	0	1	0	1	1	17	15	14	36	66	0.868131868	23	19.1	11	9	1.02	37
2	0	1	1	1	0	1	1	1	0	0	0	0	0	0	0	29	4	7	18	70	0.97979798	24	35.6	11	8	0.55	177
2	1	1	1	1	0	0	1	0	1	1	0	1	1	1	0	27	4	0	27	74	1.010638298	23.2	20.8	11	6	0.69	147
2	1	1	1	1	1	0	0	0	1	1	0	1	1	1	0	23	2	0	39	68	0.913043478	24.3	24.5	13	11	1.11	25
2	1	1	1	1	1	0	1	0	1	0	0	1	1	0	0	18	2	2	37	68	1.075268817	24	25.1	6	11	1.19	17
2	0	1	1	1	1	0	1	1	1	0	0	1	1	0	0	22	0	0	32	68	0.907216495	24.7	29.2	9	5	0.67	148
2	0	0	0	1	1	0	1	1	1	1	0	1	1	0	0	30	0	2	32	65	0.99009901	24.6	29.7	11	7	0.57	172
2	0	1	0	1	0	0	0	1	1	1	0	1	1	0	0	26	0	0	29	66	0.814814815	23	40.8	11	7	0.58	187
2	1	1	1	1	1	0	0	0	1	1	0	1	1	0	0	26	2	0	37	73	0.886597938	23.1	17.4	11	8	0.77	77
2	1	1	1	1	1	0	0	0	1	1	0	1	1	0	0	25	1	4	27	75	0.91	23.8	20.9	14	6	0.44	244
2	0	1	0	1	1	0	0	0	1	1	0	1	1	0	0	27	0	0	38	72	0.95	24.8	26.5	11	10	1.25	2
2	0	1	0	1	1	0	1	0	1	1	0	1	1	1	0	22	5	0	40	72	0.9	23.2	8.5	14	8	0.86	64
2	1	0	1	1	1	0	0	0	0	1	0	1	1	1	0	27	5	1	40	66	0.826086957	23.1	17.6	12	7	0.52	191
2	1	0	0	0	1	0	1	0	1	1	0	1	0	0	0	29	9	4	31	84	0.949494949	24.1	27.6	15	6	0.57	204
2	0	0	0	0	0	1	1	1	0	0	0	1	1	0	0	26	6	0	36	75	0.86407767	24.5	32.6	9	9	0.7	100
2	0	1	1	1	1	0	1	0	1	1	0	1	1	0	0	26	10	3	33	71	1.010416667	24.5	36.9	12	7	0.6	173
2	0	1	1	1	1	0	1	1	1	0	0	1	1	0	0	24	4	9	44	74	1.020618557	24.2	27.6	11	7	0.55	190
2	1	1	1	1	1	0	0	0	1	0	0	1	1	0	0	29	3	7	23	70	0.96	24.5	12.9	14	8	0.8	115
2	0	1	0	1	1	0	0	1	1	0	0	1	1	1	0	26	7	6	38	75	0.936170213	23.7	30.3	8	11	0.67	69
2	0	1	0	1	0	1	1	1	0	0	0	1	1	1	0	25	6	8	44	73	0.919191919	23.8	33.1	10	6	0.63	174
2	1	1	1	1	1	0	0	0	1	1	0	1	0	1	0	21	6	8	37	70	0.774509804	24.3	16.7	10	10	0.87	51
2	1	0	1	1	1	0	0	0	1	1	0	1	0	1	0	22	8	8	23	72	0.936170213	24.1	13.2	11	4	0.59	207
2	0	1	1	1	0	1	1	0	1	0	0	0	0	0	0	20	7	6	36	66	0.92	23.7	31.9	15	5	0.4	251
2	0	1	0	1	1	0	1	1	1	1	0	1	1	0	0	26	11	7	37	68	0.869565217	23.4	28.6	6	12	0.92	5
2	1	1	1	1	1	0	0	0	1	0	0	1	1	0	0	19	3	11	36	75	0.886597938	23.5	11.1	17	5	0.36	271
2	0	1	1	1	1	0	0	0	1	0	0	1	1	0	0	28	3	10	31	71	0.918367347	24.5	27.2	11	9	0.72	88
2	1	1	1	1	1	0	0	0	1	0	0	0	0	0	0	20	8	10	43	75	0.846938776	23	11.5	9	10	0.67	75
2	1	1	1	1	0	1	0	0	1	0	0	1	1	0	0	23	6	14	34	70	0.93814433	24.9	8.8	11	10	1.04	36
2	1	1	1	1	1	0	0	0	1	0	0	0	0	1	0	21	12	14	42	72	0.9	24.7	11.5	21	3	0.44	255
2	0	1	1	1	1	0	0	1	1	0	0	1	1	0	0	25	3	6	47	66	0.978494624	24.4	37.5	8	11	0.8	71
2	0	1	0	1	1	0	0	0	1	0	0	1	1	0	0	24	6	6	45	72	0.914893617	23.8	21.6	12	7	0.49	221
2	0	1	1	1	1	0	0	0	1	0	0	1	1	1	0	27	7	13	46	61	0.910891089	24.3	31.2	6	12	1.05	19
2	1	1	0	1	1	0	0	0	1	1	0	1	1	0	1	20	3	0	32	64	0.895238095	27	14.9	12	11	0.87	24
2	1	1	1	1	1	0	0	0	1	0	0	1	1	0	1	17	4	3	39	73	0.971153846	28.7	18.1	10	10	0.62	157
2	0	1	1	1	1	0	0	0	0	0	0	1	1	1	1	20	9	3	32	72	0.989690722	27.7	25	14	6	0.5	197
2	1	1	1	1	1	0	1	0	0	0	0	0	1	1	1	17	7	0	34	63	1.018518519	28	16.3	13	7	0.74	144
2	1	1	1	1	1	0	0	0	0	0	0	1	1	1	1	15	12	1	35	64	0.990291262	28.1	19.9	9	8	0.73	112
2	1	1	1	1	0	1	0	0	1	0	0	1	1	0	1	16	3	7	30	73	0.91	25.4	19.2	13	5	0.67	149
2	1	1	1	1	1	0	0	0	1	0	0	1	1	0	1	14	6	5	41	70	0.893617021	25.2	23.5	11	10	1.06	45
2	1	1	1	1	1	0	0	0	1	0	0	1	1	0	1	17	9	5	31	68	0.942857143	29.8	14.5	13	10	0.66	82
2	1	1	1	1	1	0	1	1	1	1	0	1	1	0	1	19	15	8	40	66	1	28.4	20.1	15	7	0.71	152
2	1	1	1	1	1	0	0	0	1	1	0	1	1	1	1	20	10	13	32	71	1.021505376	25.3	16.5	12	11	0.86	27
2	1	1	1	1	1	0	0	0	1	0	0	0	0	1	1	9	13	13	44	74	0.989583333	26.1	10.9	14	7	0.66	138
2	1	1	1	1	1	0	0	1	1	0	0	1	1	0	1	18	16	16	38	67	1	26.1	20	10	8	0.65	134
2	1	1	1	1	0	0	0	0	1	0	1	1	1	0	1	13	19	13	30	69	0.79245283	27.1	19.5	13	7	0.47	225
2	1	1	1	1	1	0	0	0	1	0	0	1	1	0	1	19	6	14	38	62	0.896226415	27.3	14.2	12	8	0.53	212
2	1	1	1	1	1	0	0	0	1	1	1	0	0	1	1	16	16	16	29	74	1.072916667	29.4	5	20	5	0.45	245
2	1	1	1	1	1	0	0	0	1	0	0	1	1	0	1	16	16	16	36	66	0.888888889	26.7	30.4	14	7	0.73	139
2	0	1	1	1	1	0	1	1	1	1	0	1	1	0	1	18	2	0	48	71	0.939393939	25.3	28.9	12	8	0.6	165
2	1	1	1	1	1	0	0	0	1	0	0	1	1	0	1	17	1	0	47	70	0.970873786	25	13.2	12	9	0.95	52
2	0	1	1	1	1	1	0	0	1	1	0	1	1	0	1	17	1	1	46	67	0.99047619	25.9	20.9	15	6	0.68	121
2	1	1	1	1	1	0	0	0	1	0	1	1	0	1	1	16	10	14	50	66	0.962264151	27.3	17.9	11	9	0.58	160
2	0	1	1	1	1	0	1	0	1	0	0	1	1	0	0	25	3	0	19	67	0.942307692	27.6	20.8	6	11	0.89	33
2	1	1	0	1	1	0	1	0	1	1	1	1	1	0	0	27	11	11	21	60	0.95049505	27.6	26	14	9	0.72	104
2	1	1	0	1	1	0	0	0	1	1	1	1	1	1	0	25	2	0	33	65	0.933333333	26.3	10.8	15	7	0.63	180
2	0	1	1	1	1	0	1	0	1	1	0	1	1	1	0	24	0	0	42	73	0.952380952	26.1	26.4	12	5	0.54	201
2	1	1	0	1	1	0	0	0	1	1	0	1	1	1	0	26	3	0	31	68	0.941176471	25.9	15.7	12	8	0.55	169
2	0	1	0	0	1	0	0	0	0	1	0	1	1	1	0	27	3	0	35	72	0.981308411	26.1	43.4	9	10	1.26	1
2	1	1	1	1	0	0	1	0	1	1	0	0	1	1	0	18	3	0	28	65	0.99	27	15.1	1	9	0.71	99
2	0	1	1	1	1	0	1	1	1	1	0	1	1	0	0	29	0	0	33	60	0.927083333	25.7	44.4	11	7	0.59	184
2	0	0	0	1	1	0	0	1	1	1	0	1	1	0	0	29	3	0	31	68	0.971698113	26.8	35.6	11	12	1.18	13
2	1	1	1	1	1	0	0	0	0	1	0	1	1	0	0	18	2	3	40	73	0.96	27.7	8.3	9	8	0.65	124
2	0	1	1	1	1	0	0	0	1	0	0	1	1	0	0	27	2	0	28	71	0.990196078	27.6	29.7	16	6	0.36	264
2	1	1	1	1	1	0	0	0	0	0	0	1	1	0	0	21	2	0	32	75	0.910891089	25.3	20.1	13	11	0.86	31
2	1	1	1	1	1	0	0	0	1	1	0	1	1	0	0	26	2	0	31	63	1.051020408	27.7	14.1	14	9	0.68	98
2	1	1	0	1	1	0	0	0	1	1	0	1	1	0	0	28	1	0	26	60	0.95959596	25.6	20.8	10	8	0.75	89
2	0	0	0	1	1	0	0	0	1	1	0	1	1	0	0	27	1	0	36	63	0.923809524	29.8	38.8	10	10	1.04	40
2	1	1	1	1	1	0	0	0	0	0	0	1	1	0	0	23	2	0	32	70	0.828571429	25.7	22.4	12	7	0.48	234
2	0	1	1	1	0	0	0	1	1	1	0	1	1	1	0	29	8	3	38	82	0.95	26.4	26.9	12	7	0.67	118
2	1	1	1	1	1	0	0	0	1	1	0	1	1	1	0	20	6	3	29	62	0.954545455	29.6	19.9	14	4	0.43	253
2	1	1	1	1	0	0	0	0	1	0	1	1	1	0	0	19	9	2	34	69	1.047619048	29.8	24.1	9	9	0.74	97
2	0	1	0	1	1	0	0	1	1	0	0	1	1	0	0	26	8	4	40	61	1.733333333	23.7	37	7	12	0.86	20
2	1	1	1	1	0	1	1	0	1	1	0	1	1	0	0	27	3	5	32	61	0.924528302	27.7	14.4	13	6	0.49	239
2	0	1	1	1	0	0	0	0	1	1	0	1	1	0	0	25	3	5	32	80	1	26.8	26	13	10	0.78	80
2	1	1	1	1	1	0	0	0	1	0	0	1	1	1	0	25	6	8	29	66	0.981308411	27.3	22.2	8	10	0.82	86
2	1	1	0	1	1	0	0	0	1	0	0	1	1	1	0	26	8	7	27	62	0.96969697	28	16.7	4	7	0.78	151
2	1	1	1	1	1	0	1	0	1	0	0	1	1	1	0	22	9	8	44	67	0.86440678	28.5	23	12	8	1.03	63
2	1	1	1	1	1	0	0	0	1	1	0	0	0	0	0	22	7	7	42	65	0.981481481	29.6	20.9	13	7	0.47	218
2	1	1	1	1	1	0	0	0	1	0	0	0	0	0	0	24	9	7	48	63	0.947916667	26.9	14.9	15	6	0.58	195
2	1	1	1	1	0	1	1	0	1	1	0	1	0	0	0	24	5	7	29	71	0.981481481	29.5	21.3	13	8	0.77	113
2	1	1	1	1	1	0	0	0	1	0	0	0	0	0	0	21	11	5	42	69	0.854166667	25.4	21.1	14	7	0.46	223
2	1	1	1	1	0	0	0	0	1	1	0	1	1	0	0	22	10	7	23	66	1.00990099	26.5	16.3	12	11	1.17	29
2	0	1	0	1	1	0	1	1	1	1	0	1	1	0	0	29	2	13	35	68	0.971698113	28.3	38.6	11	9	0.59	162
2	1	1	1	1	1	0	0	0	1	1	0	1	1	1	0	24	7	12	42	77	1.010869565	25.3	13.5	16	5	0.66	155
2	1	1	1	1	1	0	0	0	1	0	0	1	1	1	0	23	7	11	31	68	0.895833333	25.7	11.1	11	10	1.03	44
2	1	1	0	1	1	0	0	0	1	0	0	1	1	1	0	27	6	12	30	64	0.941176471	25.7	36.4	12	12	0.87	12
2	1	1	1	1	1	0	0	0	1	1	0	0	0	1	0	28	6	13	36	69	0.947916667	25.7	13.7	23	1	0.28	278
2	0	1	1	1	1	0	0	1	1	1	0	1	1	0	0	22	7	12	42	64	0.898989899	25.1	30.6	11	10	0.99	38
2	1	1	1	1	1	0	0	0	1	0	0	1	1	0	0	26	5	12	43	64	0.959183673	26.2	26.7	8	11	0.81	72
2	0	1	1	1	1	0	0	1	1	1	0	1	1	0	0	22	8	12	24	61	0.933333333	27.6	28.7	11	7	0.57	192
2	1	1	1	1	1	0	0	0	1	1	0	1	1	0	0	27	8	14	38	74	1.009803922	28.1	16.7	11	9	0.94	58
2	1	1	1	1	1	0	0	0	0	0	0	1	1	0	0	23	8	10	35	61	1.020408163	26.4	20.5	9	10	0.75	83
2	1	1	1	1	1	0	0	0	1	1	1	1	1	1	0	27	13	13	34	68	0.917431193	29.5	23	13	8	0.5	214
2	1	1	1	1	1	0	0	0	1	0	1	0	0	1	0	25	13	12	33	60	0.98019802	29	17.1	12	5	0.63	206
2	1	1	1	1	1	0	0	0	1	1	0	0	0	1	0	18	12	11	36	64	1.051546392	28.1	23.4	8	9	0.68	101
2	1	1	1	1	1	0	0	0	1	0	0	1	1	0	0	22	3	14	38	66	0.848484848	26.3	11.5	11	8	0.65	133
2	1	0	1	1	1	0	0	0	1	1	0	1	1	0	0	27	6	18	29	65	0.913461538	27.9	32.6	6	12	0.99	10
2	1	1	1	1	0	0	0	0	1	1	0	1	1	0	0	22	5	12	42	75	0.926315789	25.2	17.2	12	9	0.76	109
2	0	1	1	1	1	0	1	1	1	0	0	1	1	0	0	23	3	0	48	71	0.9375	26.1	23.2	11	11	0.86	22
2	0	1	0	1	1	0	1	1	1	0	0	1	1	0	0	30	3	2	45	78	0.934579439	29.1	23.3	9	9	0.65	94
2	0	1	1	1	1	0	0	0	1	1	0	1	1	0	0	21	0	0	45	67	1.11627907	26.9	23.4	9	11	1.07	21
2	1	1	1	1	1	0	0	0	1	0	1	1	0	1	0	22	8	8	46	67	0.898148148	29	25.6	3	5	0.48	200
2	1	1	1	1	1	0	0	0	1	0	0	1	1	0	0	27	5	6	46	62	0.978021978	25.8	18.3	9	11	0.65	78
2	0	1	1	1	1	0	0	0	1	0	0	1	1	1	0	27	7	13	46	60	0.951456311	27.4	29.2	8	11	0.81	66
2	1	1	1	1	1	0	0	0	1	0	0	0	0	0	0	25	8	13	47	60	1	25.1	20.2	14	10	0.88	35
2	1	1	1	1	1	0	1	1	1	0	0	1	0	1	0	29	12	11	53	61	0.96875	26.8	27.1	12	9	0.78	96
2	1	1	1	1	1	0	0	0	1	1	0	1	1	0	0	23	17	18	45	68	0.97	27.6	7.8	11	9	0.92	54
2	1	1	1	1	1	0	0	0	0	0	1	0	1	1	1	16	25	20	17	65	0.934579439	31.5	13.5	19	5	0.34	270
2	1	1	1	1	1	0	0	0	0	0	1	1	1	1	1	15	10	12	42	70	0.948275862	34.5	17.6	16	3	0.38	254
2	0	1	1	1	1	0	1	1	1	0	0	1	0	0	1	18	7	15	44	69	1.084210526	30.7	28.6	13	7	0.47	233
2	1	1	1	1	0	0	0	0	1	1	0	1	0	0	1	12	10	14	27	76	0.939655172	31.9	21.2	16	3	0.37	269
2	1	1	1	1	1	0	0	0	1	0	0	1	1	0	1	14	10	8	48	61	0.892857143	31	17.2	13	9	0.77	92
2	1	1	1	1	1	0	0	0	1	1	0	1	0	0	1	13	8	11	46	69	1.053571429	38.1	19.9	19	7	0.32	275
2	1	1	0	1	1	0	0	0	1	0	1	1	0	1	1	18	16	18	47	68	0.991666667	33.9	23	10	8	0.65	129
2	1	1	0	0	1	0	0	0	0	1	0	1	1	0	0	29	0	0	36	62	1.031578947	31.4	22.1	12	7	0.53	171
2	0	1	1	1	1	0	0	0	1	1	0	1	1	0	0	27	0	8	40	70	1.038095238	31.5	28.7	10	8	0.6	178
2	1	1	1	1	1	0	0	0	1	0	1	0	0	1	0	21	10	7	41	63	0.869565217	32	20.6	12	6	0.65	154
2	0	1	0	1	1	0	1	0	1	1	0	1	1	0	0	27	4	11	38	65	0.973451327	30.9	32.6	12	11	0.98	32
2	1	1	1	1	1	0	0	0	1	0	0	1	1	0	0	22	20	7	47	79	0.941176471	32.9	29.1	13	12	0.97	4
